# Supplementary material for: Regulation of Axon Guidance by Slit2 and Netrin-1 Signaling in the Lacrimal Gland of Aqp5 Knockout Mice
Source: Invest Ophthalmol Vis Sci. 2023 Sep 14;64(12):27. doi: 10.1167/iovs.64.12.27 (PMC10506685; doi:10.1167/iovs.64.12.27)
Supplement: Supplement 2 [file iovs-64-12-27_s002.xlsx]

## Sheet: up.KO_vs_WT
Supplementary Table：The value of Log2 FC and FDR for all genes that exhibited alterations between Aqp5-/- and Aqp5+/+ LGs.
KO vs WT.up Fold Change: 2.0 p-value: 0.05 Column A: gene, the gene name. Column B: log2(fold change), fold change between two groups (inf: infinity, -inf: negative infinity). Column C: FDR, adjusted p-value.
KO vs WT up-regulated genes
gene	log2(fold change)	FDR
Fndc5	1.04095	0.283291
Tubb6	1.06755	0.29618
Cpa3	2.40983	0.165275
Gria3	1.35839	0.221737
Pla1a	1.23098	0.0536244
Apoe	1.00111	0.00330187
Klf4	1.07254	0.00330187
Ier3	1.46897	0.00330187
Fosb	2.67033	0.00330187
Il7r	1.02543	0.069561
Hif3a	2.14673	0.0937306
9330159F19Rik	1.67051	0.00330187
Emr1	1.02524	0.00330187
Pgf	1.25441	0.00819776
Runx1t1	2.19405	0.00819776
Ttc25	1.1553	0.410351
Mcoln2	1.34862	0.424943
Gadd45b	1.09455	0.169444
Fcrls	1.33586	0.0103928
Cd5l	3.22769	0.136869
Ncf1	1.03287	0.376275
Kcnq2	1.51	0.106182
Pltp	1.03316	0.189639
B4galt5	1.4514	0.111202
Kera	2.57359	0.155084
Arg1	1.27658	0.00593595
Igf1	1.01655	0.114121
Rgs9	1.49342	0.127521
Fam20a	1.59832	0.151336
Fut8	1.50133	0.00330187
Serpina3n	1.26033	0.0142784
Akr1c12	1.6397	0.00330187
Fos	1.67478	0.00330187
Rnf180	1.27298	0.412993
Epsti1	1.46088	0.0124599
Rgcc	1.13619	0.00330187
Cma1	2.67694	0.330712
Tnfrsf17	2.1384	0.0214756
Ly6f	1.23046	0.00330187
Btg3	1.19208	0.167419
St6gal1	1.1765	0.00330187
Faim2	1.82081	0.00330187
Slc4a8	2.54394	0.0920586
Nr4a1	1.43977	0.00330187
Tmem52	1.09408	0.29996
Clec4n	2.19133	0.0366552
Cacna1h	1.22991	0.117711
Dnase1l2	1.15766	0.277261
Mzb1	1.0993	0.0124599
Me2	1.03567	0.102363
Ms4a7	1.44374	0.00330187
Ms4a6d	1.10796	0.102102
Aldh1a7	1.06934	0.29549
Ctsw	1.5973	0.407838
Pik3ap1	1.25731	0.00330187
Msr1	1.24675	0.257394
Abcc2	1.23401	0.108313
Crisp1	4.42877	0.00330187
Crisp3	4.57425	0.424943
Cd28	1.37339	0.00593595
Col3a1	1.20067	0.00330187
Il18r1	1.15457	0.114121
Fn1	1.56036	0.00330187
Serpine2	1.11325	0.082199
Gpr35	1.35887	0.082199
Bok	1.40585	0.0246358
Lamc2	1.08494	0.00593595
Stxbp1	1.13579	0.0103928
St6galnac6	1.17911	0.152499
Lcn2	1.2418	0.00330187
Nr4a2	1.1999	0.00819776
Grb14	1.48264	0.362263
Tfpi	1.52143	0.243455
Slc27a2	1.2559	0.284421
Trpc3	2.42021	0.397885
Ptx3	1.20389	0.391871
Pmvk	1.26786	0.0161724
Ndst4	1.79696	0.0161724
Ccdc109b	1.64593	0.189639
Ptgfr	3.74751	0.0356157
Fmo5	1.48679	0.00330187
Nr4a3	2.42953	0.0330187
Dnajc6	1.34584	0.118448
Cyp2j13	1.36485	0.0569163
Pla2g2c	1.34769	0.299289
Smr3a	3.32116	0.00330187
Hsd17b11	1.21109	0.00330187
Cxcl1	1.65884	0.00330187
Bhlhe40	1.28373	0.00330187
Pak1	1.34132	0.00330187
Rgs10	1.15052	0.0454171
Chp2	1.67394	0.0937306
Cd209a	1.05585	0.29202
Slit2	1.68904	0.0962003
Bcmo1	1.23922	0.125124
4931406C07Rik	1.00315	0.284728
Bmper	1.25972	0.191475
Agt	3.67594	0.0124599
Cd3e	1.06393	0.388446
Fam46a	1.05397	0.00593595
Gm6685	1.77181	0.410351
Slc16a1	1.27911	0.00330187
Cst10	3.97821	0.381166
Tpsb2	3.32368	0.350729
Fgg	1.10504	0.0124599
Zdhhc15	1.31523	0.030333
Ccl5	1.10359	0.227557
Lars2	1.77688	0.214606
Pcyt1b	1.63903	0.114121
Thrsp	1.38027	0.154338
Lrrk2	1.2774	0.175351
Fgf1	1.1744	0.195913
Scd1	1.08677	0.142758
Gpr160	1.0067	0.0546008
Pcdh18	1.37918	0.362638
A4gnt	1.95743	0.00330187
Slamf7	1.13135	0.0633397
Rilp	1.51574	0.120725
Mboat1	1.21933	0.225577
Gcnt1	1.32331	0.0246358
Soga3	1.33143	0.00330187
F13a1	1.2024	0.00330187
Isg20	1.00979	0.00593595
Tgfb2	1.00834	0.017858
Sectm1b	1.65325	0.0314758
Lrrc17	1.19747	0.2371
Fgl2	1.02485	0.00330187
Thbs1	1.13563	0.00330187
Tlr8	1.55588	0.0569163
Rimklb	3.13969	0.407838
Cd53	1.01998	0.00330187
B4galnt3	2.01867	0.00330187
Hspb8	1.31154	0.00330187
Pglyrp4	1.83784	0.175633
Wfdc12	2.31332	0.00330187
Gng2	1.16307	0.313789
Arl11	1.38661	0.362263
Pyhin1	1.39577	0.0229999
Filip1l	1.06923	0.0289215
Mdga1	1.35174	0.37465
Clec4a3	1.2875	0.0314758
Klk1b11	1.18969	0.0289215
Tlr7	1.12172	0.076476
Ccnjl	1.32211	0.0356157
Tubb2b	1.25119	0.155084
4933415A04Rik	1.34561	0.32918
Bst2	1.09075	0.0356157
Cldn2	2.29076	0.00819776
Apof	2.12532	0.0376542
Col6a3	1.01981	0.0214756
Clec4a1	1.08411	0.111202
Ccr2	1.15243	0.00330187
Gpr55	1.67877	0.146078
Gm9846	1.78235	0.072776
Sgms2	1.25622	0.00330187
Cd209f	3.47638	0.00593595
Prpmp5	4.40372	0.00330187
Nrros	1.12006	0.0275978
5430435G22Rik	1.06995	0.130238
Junb	1.32303	0.00330187
Clec12a	1.12798	0.0275978
Lipg	1.47418	0.0214756
Fam105a	1.09983	0.0989091
S100a9	1.17887	0.395025
St3gal5	1.20454	0.0214756
B4galt6	1.59645	0.00330187
Kdm5d	1.93299	0.400246
Nfil3	1.02836	0.00819776
AB124611	1.18599	0.279764
St6galnac2	1.11604	0.0749615
Dcpp3	3.45837	0.00330187
Lepr	1.15506	0.143377
Unc13d	1.25564	0.400475
Nfam1	1.08061	0.0901365
Cxcl2	3.00438	0.381166
Mup5	1.97192	0.00330187
Rps26-ps1	1.50232	0.287653
Mug1	2.30755	0.00330187
Ntm	1.41817	0.253201
Alox5ap	2.79532	0.00330187
Gm10076	1.32455	0.00330187
B2m	1.13248	0.00330187
Mcpt4	2.10225	0.23517
Retnla	1.24537	0.0588595
Nuggc	1.34033	0.118711
Chia	2.45742	0.00330187
Sval3	4.8621	0.424943
Msln	2.55628	0.00330187
Zfp947	1.14571	0.276225
Mro	1.09923	0.121598
Hvcn1	1.22173	0.323044
Scgb1b27	3.65711	0.371109
Scgb2b27	2.48232	0.00330187
Igj	1.33809	0.0314758
Tspan6	2.31205	0.0852234
Prb1	inf	0.00330187
Uty	1.37563	0.289633
Ddx3y	1.64674	0.00330187
Eif2s3y	5.01724	0.41259
Rdh16	1.496	0.00330187
Lyz2	1.24909	0.00330187
Wfdc17	1.32151	0.0345334
A630095E13Rik	1.49286	0.414442
Tmem254c	1.89579	0.0706816
Gm6084	2.50604	0.00330187
Ggh	2.32185	0.00330187
Ttpa	1.47383	0.154712
Amy1	4.23569	0.264592
Gm14327	3.40918	0.0314758
Gm10768	1.18247	0.147999
B3galt5	3.06009	0.00330187
Iglc2	1.16858	0.00330187
Gm13212	1.31939	0.364506
Nkain1	1.38764	0.362263
Cyp4a12b	1.21506	0.00593595
Skint8	1.3967	0.343693
1700024P16Rik	1.22619	0.211166
Scgb1b29	1.56816	0.0366552
Ifi27l2a	2.07819	0.29996
C7	1.64957	0.00593595
Xlr4a	1.07944	0.37928
Gm5724	1.4537	0.00330187
Pabpc4l	1.05801	0.0633397
Sirpb1a	1.84448	0.382715
Dcpp1	3.99668	0.00330187
Scgb2b19	1.67719	0.110726
Scgb2b12	2.28197	0.00330187
Scgb2b17	2.00605	0.00330187
Bin2	1.15978	0.156885

## Sheet: down.KO_vs_WT
KO vs WT.down Fold Change: 2.0 p-value: 0.05 FPKM >= 0.1 in at least one group Column A: gene, the gene name. Column B: log2(fold change), fold change between two groups (inf: infinity, -inf: negative infinity). Column C: FDR, adjusted p-value.
KO vs WT down-regulated genes
gene	log2(fold change)	FDR
Tnk1	-1.15708	0.0504843
Tcea3	-1.54836	0.0263474
Sipa1l2	-1.08912	0.00593596
Mov10	-1.07859	0.017858
Dyrk1b	-1.03244	0.175633
Prkd1	-1.18334	0.0795057
Grik5	-1.02872	0.0968152
Gstm7	-1.10675	0.324184
Prlr	-1.63407	0.00330187
Cyp2a5	-1.58118	0.00330187
Mrvi1	-1.54517	0.115169
Nr2c1	-1.06783	0.142135
Tmem110	-1.22134	0.137174
Ascl2	-2.86301	0.00330187
Nuak2	-1.02071	0.0972768
Scarf2	-1.09813	0.328268
Aim1l	-2.88458	0.106182
Enkd1	-1.62187	0.266136
Chp1	-1.2173	0.00330187
Klhl3	-1.15879	0.144432
Il17rb	-1.16402	0.286857
Celsr1	-1.19416	0.00330187
C1qtnf1	-1.95981	0.00330187
Sfrp5	-1.55893	0.00330187
Syne4	-1.00289	0.0103928
Plagl1	-3.15206	0.00330187
Slc16a10	-1.14	0.0246358
Lin7a	-1.17253	0.0981692
Csrp2	-1.54671	0.00330187
Appl2	-1.30574	0.00330187
Stc2	-1.01628	0.246908
Igfbp3	-2.1104	0.00330187
Smtn	-1.15059	0.017858
Cep112	-1.09172	0.377357
Gga3	-1.18961	0.145218
Asgr1	-5.18133	0.00330187
Ntn1	-1.11545	0.0275978
Sptb	-1.7895	0.00330187
Clmn	-1.4249	0.00330187
Asb2	-1.19957	0.271585
Otub2	-1.40631	0.00330187
Akr1c18	-1.53222	0.00330187
Cyp46a1	-1.42837	0.0925759
Edn1	-1.17002	0.110726
Fbp2	-1.29979	0.00330187
Adcy2	-1.74849	0.00330187
Emb	-1.35446	0.00330187
4930452B06Rik	-1.53465	0.00330187
Ldb3	-1.95164	0.00593595
Rgr	-1.21389	0.0883304
Esco2	-1.42291	0.200881
Cmbl	-2.20845	0.0376542
Khdrbs3	-2.12466	0.00330187
Syngr1	-1.22178	0.23472
Litaf	-1.2485	0.00330187
Tmem44	-1.56893	0.00330187
Gpt	-1.87816	0.00330187
Naprt1	-2.60671	0.00330187
Setd4	-1.55336	0.403267
Fhl1	-1.5007	0.017858
Tulp2	-3.37207	0.0937306
Cdca3	-1.02545	0.330712
Spdef	-1.1581	0.00819776
Lims2	-1.29991	0.296334
Psat1	-1.28735	0.00330187
Rin1	-1.05869	0.146078
Fn3k	-2.55228	0.00330187
Sema4g	-1.86142	0.00330187
Bbs4	-1.49936	0.0345334
Des	-1.22858	0.118711
Rab17	-1.50818	0.0198113
Cyb5r1	-1.19453	0.0622639
Kif26b	-1.37461	0.00330187
Mpzl1	-1.19757	0.400012
Plxna2	-1.53694	0.00330187
Phyh	-2.62488	0.00819776
Kif5c	-1.18313	0.141335
Notch1	-1.31536	0.00330187
Neb	-3.60577	0.00330187
Sapcd2	-2.66409	0.0684326
Lrp2	-1.98625	0.00330187
Sord	-1.14381	0.0124599
Lrp4	-1.36321	0.203616
Chac1	-1.38705	0.00330187
Spint1	-1.0193	0.00330187
Casc5	-1.27689	0.284855
Fermt1	-1.48264	0.00330187
Rbm38	-1.68354	0.139267
Mecom	-1.92302	0.0161724
Tmeff1	-1.00334	0.0999381
Murc	-1.18135	0.393329
Dock7	-1.07611	0.00593595
Hivep3	-1.0679	0.0609577
Mycl	-1.08193	0.0386151
Pik3r3	-1.12151	0.0289215
Padi2	-2.69105	0.00330187
Espn	-1.11457	0.178405
Casz1	-1.06168	0.102363
Plch2	-1.23133	0.282881
Prom1	-1.04334	0.0445554
Enoph1	-1.04425	0.372258
Sirt4	-1.16205	0.0289215
Agfg2	-1.33363	0.00330187
Trim24	-1.82637	0.00330187
Ckm	-3.96963	0.0661523
Gas2	-1.98204	0.27768
Me3	-1.21434	0.374917
Coq7	-1.99455	0.0330187
Mylpf	-4.01005	0.0569163
Cd19	-2.28997	0.0925759
Myh14	-1.31034	0.030333
Slc5a11	-3.84085	0.0142784
Adm	-2.00876	0.0972768
D7Ertd443e	-2.00635	0.0653424
BC051019	-inf	0.260568
Porcn	-1.3415	0.102363
Thsd1	-1.67675	0.0504843
Nr3c2	-1.17541	0.00330187
Hp	-1.21456	0.0246358
Pllp	-1.11989	0.00330187
Slc7a6	-1.07368	0.00330187
Adat1	-1.0189	0.150593
Jam3	-1.36544	0.42261
Tspan3	-1.38883	0.00330187
Rbpms2	-2.58572	0.00330187
Pygm	-2.12671	0.0356157
Abtb2	-1.03263	0.0124599
Gng11	-1.11639	0.424559
Igdcc4	-2.42663	0.103018
Abcc4	-1.14621	0.00330187
5730522E02Rik	-1.49315	0.355405
Gstt2	-1.15024	0.0356157
Ipo13	-1.03077	0.264592
Snap91	-6.10518	0.00330187
Tmem35	-3.78467	0.00330187
Akr1c14	-1.07698	0.406946
Mtss1l	-1.0165	0.0405968
Trim36	-1.52068	0.00330187
Ccnd3	-1.16238	0.152464
Mfsd7c	-3.2569	0.00330187
Jdp2	-1.1823	0.12247
Fbxo16	-1.47931	0.428892
Tle6	-1.48398	0.189639
Parm1	-1.02523	0.0818432
Gdpd5	-1.0362	0.0445554
Aldh1b1	-1.2201	0.390405
Dcdc2a	-5.457	0.00330187
Acss3	-1.50765	0.103018
Ddx26b	-1.22702	0.00330187
Prickle1	-1.22556	0.0289215
Glb1l2	-3.59589	0.00330187
Wtip	-1.21777	0.0289215
Klhl13	-2.11231	0.00330187
Plch1	-2.46753	0.0103928
Tmem97	-1.48376	0.00330187
Kdm6a	-1.12431	0.00330187
Zdhhc18	-1.21477	0.156885
Fam13a	-1.68789	0.00330187
Ckap2	-1.60082	0.0366552
Atp13a4	-1.8911	0.00819776
Slc43a2	-1.1411	0.00330187
Mical2	-1.63752	0.00330187
Sobp	-2.73706	0.00330187
Gdf5	-2.79424	0.00330187
Slc22a23	-1.25891	0.093374
Plcl1	-1.37765	0.0103928
Grtp1	-1.24969	0.0962003
Susd4	-1.24789	0.0981692
Rap1gap2	-1.19207	0.0405968
Rbbp8nl	-1.01584	0.255541
Rsad1	-5.80966	0.184253
Whrn	-2.0088	0.220208
Mettl22	-1.44555	0.0588595
Prdm16	-1.85724	0.264373
Dcxr	-1.24438	0.00819776
Tspyl4	-1.08632	0.119439
Hs3st6	-inf	0.00330187
Bahcc1	-1.00576	0.030333
Azi1	-1.1907	0.112129
Zfand1	-1.24318	0.00330187
Tbc1d16	-1.02862	0.00330187
Bub1b	-1.25779	0.337766
Gramd1b	-1.15086	0.030333
Ltbp4	-1.26903	0.0275978
Rundc3b	-1.51225	0.00330187
Abcb1a	-3.4669	0.00330187
Crocc	-1.35669	0.351406
Arhgef38	-1.19531	0.0674133
Rap1gap	-1.76932	0.00330187
H2-Ob	-1.24649	0.364589
Entpd3	-1.068	0.0161724
Kctd12b	-1.87055	0.00330187
Sytl3	-1.13247	0.195102
Znrf3	-1.08954	0.0124599
Klhdc8a	-1.33126	0.00819776
Msantd2	-1.0022	0.0504843
Pnliprp1	-9.78589	0.00330187
Tmc7	-1.63165	0.0775366
Ago4	-1.96457	0.00330187
Tox3	-1.00344	0.00330187
Aqp5	-9.05281	0.00330187
Snhg11	-1.26944	0.00330187
Slc16a13	-2.16549	0.00330187
Csrnp2	-1.06441	0.200881
Fads6	-2.50703	0.1487
Zfp444	-1.07977	0.160429
Lrrc8d	-1.43517	0.0536244
Zfp518b	-1.31461	0.00330187
Ttc6	-1.4162	0.00819776
BC048546	-1.76898	0.00330187
Tenm4	-1.24922	0.221737
Atp13a5	-2.46736	0.00330187
Mrgpre	-1.74158	0.0397883
Nckap5	-3.89218	0.00330187
Glt1d1	-4.10082	0.374972
Ppp1r3d	-1.7974	0.0642905
Grrp1	-1.85997	0.219875
Cldn8	-1.32155	0.00330187
Ttn	-4.53871	0.00330187
Klhdc1	-2.48229	0.237027
Prdm9	-1.22542	0.208702
Foxo6	-1.89731	0.0142784
Gm9897	-1.75988	0.211473
Raet1e	-2.0861	0.337766
Slc39a8	-1.68814	0.00330187
Adm2	-1.4365	0.00330187
Emcn	-1.23732	0.109758
Zkscan4	-1.62806	0.1761
Zfp647	-1.74134	0.299666
Cdca7	-2.30778	0.110726
Dach1	-1.39394	0.00330187
Pard6g	-1.50817	0.00330187
Ces1d	-1.01834	0.0103928
A830018L16Rik	-1.74289	0.184253
Gstm1	-1.15399	0.00330187
Smco4	-1.74026	0.00330187
Spock2	-1.56372	0.00330187
9430015G10Rik	-1.39965	0.0852234
Caln1	-inf	0.00330187
Tnfrsf19	-1.34413	0.00330187
Hist1h4i	-1.92836	0.00330187
Sfmbt2	-3.49942	0.00593595
Pclo	-1.00308	0.00819776
Tnnt3	-4.92424	0.00330187
BC048679	-inf	0.00330187
Ssbp3	-1.04117	0.00330187
Ppox	-1.05961	0.356358
Kcnc3	-1.08527	0.053032
Ccni	-1.01143	0.00330187
Calml3	-2.61249	0.00330187
Tmem117	-1.35961	0.00330187
Cyp26b1	-3.4819	0.0103928
Aox1	-1.2635	0.017858
Cadm2	-3.30408	0.00330187
Aox3	-1.84524	0.00330187
Kndc1	-5.70477	0.00330187
Anks6	-1.0339	0.347459
Hmgn3	-1.72154	0.00330187
6030419C18Rik	-2.15048	0.120725
Zbtb16	-1.08258	0.00330187
Cyp2b19	-3.52342	0.00330187
Nck2	-1.24087	0.00330187
A630073D07Rik	-2.47566	0.00330187
Obp1b	-5.90054	0.128886
Fam217b	-1.21473	0.394782
Tmem200b	-1.80216	0.00593595
Zfp827	-1.15765	0.0386151
1700029J07Rik	-1.11578	0.144432
Rnls	-3.64822	0.0445554
Nup62cl	-3.5157	0.0124599
Acot1	-1.97708	0.00330187
Adh1	-1.14764	0.00330187
Phldb3	-1.24047	0.103018
Zfp94	-1.39706	0.148235
Klhdc7a	-2.6311	0.00330187
Gm12886	-1.24631	0.115917
3110007F17Rik	-2.06303	0.00593595
Gm15446	-5.0637	0.102619
Siglec15	-1.51409	0.346281
Gm20408	-2.10003	0.00330187
Gm20516	-2.06409	0.395508
Gm21945	-1.39947	0.00330187
Gm21718	-1.05522	0.0405968
Gm7694	-1.0667	0.176752
Gm4980	-1.11339	0.356629
Jmjd7	-1.81049	0.0559723
